# Supplementary material for: Comprehensive Genome Analysis of Two Bioactive Brevibacterium Strains Isolated from Marine Sponges from the Red Sea
Source: Biology (Basel). 2025 Sep 15;14(9):1271. doi: 10.3390/biology14091271 (PMC12467314; doi:10.3390/biology14091271)
Supplement: Supplementary file 1 [file biology-14-01271-s001.zip]

Archive with 1 entries (1 files):
- biology-3852267-supplementary.pdf
